# Supplementary material for: Comparative Genomic Insights Into the Taxonomic Classification, Diversity, and Secondary Metabolic Potentials of Kitasatospora, a Genus Closely Related to Streptomyces
Source: Front Microbiol. 2021 Jun 14;12:683814. doi: 10.3389/fmicb.2021.683814 (PMC8236941; doi:10.3389/fmicb.2021.683814)
Supplement: Supplementary Table 1 — Genomic features of Kitasatospora strains used in this study. [file Table_1.XLSX]

## Sheet: Sheet1
Supplementary Table 1. Genomic features of Kitasatospora strains used in this study.
Strain	Lineage	Population(BAPS)	Genome size (Mb)	GC%	Completenessa (%)	Contaminationa (%)	No. of scaffolds	No. of contigs	Scaffold_N50 length (bp)	Contig_N50 length (bp)	Assembly	GenBank accession no.	Species (GTDB)	16S Top-hit taxon (EzBioCloud)	16S Top-hit strain	16S Similarity (%)	Isolation sourceb	BioSample
strain ATCC 21389	I	POP1	7.45577	72.6985	99.47	2.37	439	521	76804	64917	GCF_003205575.1	PYBW00000000.1	s__Kitasatospora tateyamensis	JOHN_s	NRRL F-6131	99.45	soil (Japan)	SAMN08683764
strain DSM 44826	I	POP1	10.09	73.0929	99.47	2.11	9	9	6108630	6108630	GCF_007829815.1	VIWT00000000.1	-	Kitasatospora viridis	DSM 44826	100	missing	SAMN12024999
strain GP55	I	POP1	8.96271	71.5412	99.47	0.79	3	3	8876301	8876301	GCF_002846355.1	PJMT00000000.1	s__Kitasatospora sp002846355	Kitasatospora azatica	KCTC 9699	99.03	missing	SAMN04515641
strain KCTC 9699	I	POP1	8.2723	71.5892	99.47	0.7	3	3	5708283	5708283	GCF_000744785.1	JQMO00000000.1	s__Kitasatospora azatica	Kitasatospora azatica	KCTC 9699	100	missing	SAMN02745392
strain KCTC 9733	I	POP1	8.68176	71.8972	100	2.11	7	7	1536119	1536119	GCF_000744225.1	JQLN00000000.1	s__Kitasatospora mediocidica	Kitasatospora mediocidica	KCTC 9733	100	missing	SAMN02745411
strain MMS16-CNU292	I	POP1	8.58126	71.5008	99.47	1.58	3	3	8297640	8297640	GCF_006636205.1	VIGB00000000.1	s__Kitasatospora sp002846355	Kitasatospora azatica	KCTC 9699	99.03	soil (South Korea)	SAMN11394123
strain 1114.5	II	POP2	8.36497	72.8995	99.47	1.58	4	4	5316867	5316867	GCF_003635085.1	RBXE00000000.1	s__Kitasatospora sp900199205	Streptomyces novaecaesareae	NRRL B-1267	99.86	missing	SAMN06272744
strain 1331.2	II	POP2	8.42739	72.9015	99.47	1.05	3	3	7624416	7624416	GCF_900199205.1	OBMJ00000000.1	s__Kitasatospora sp900199205	Streptomyces novaecaesareae	NRRL B-1267	99.86	missing	SAMN06272789
strain ATCC 31215	II	POP2	8.61082	73.65	100	3.68	411	411	74283	74283	GCF_000961885.1	JZKH00000000.1	s__Kitasatospora rubellomurina	Streptomyces rubellomurinus	ATCC 31215	100	soil	SAMN03323311
strain CB01881	II	POP2	12.3643	73.1468	96.16	1.58	41	478	3337715	88668	GCF_008107605.1	RSFG00000000.1	-	-	-	-	missing	SAMN10475037
strain CB02056	II	POP2	9.54351	73.7027	99.47	2.28	34	60	666697	322136	GCF_001905545.1	LIPD00000000.1	s__Kitasatospora xanthocidicus	Kitasatospora xanthocidica	NBRC 13469	99.79	missing	SAMN03999373
strain CB03911	II	POP3	9.59867	73.4763	98.95	1.49	49	59	366477	366477	GCF_001905045.1	LWLA00000000.1	s__Kitasatospora sp001905045	Kitasatospora herbaricolor	NBRC 12876	99.93	soil (China)	SAMN04853764
strain DM-1	II	POP2	7.0764	72.5696	99.47	1.49	2	2	6824334	6824334	GCF_002082605.1	NZ_CP020567.1	s__Kitasatospora aureofaciens	Kitasatospora aureofaciens	ATCC 10762	100	soil (China)	SAMN06670791
strain MBT66	II	POP2	10.382	73.1766	99.47	2.02	44	712	714511	33762	GCF_000710405.2	JAIY00000000.1	s__Kitasatospora purpeofusca	Kitasatospora purpeofusca	NRRL B-1817	100	soil	SAMN02570147
strain MJM8645	II	POP2	9.23444	72.8197	99.47	3.16	5	5	7349619	7349619	GCF_001625365.1	LJJF00000000.1	s__Kitasatospora sp001625365	Kitasatospora herbaricolor	NBRC 12876	99.86	soil	SAMN04044472
strain MMS17-GH009	II	POP2	9.68606	73.4747	99.47	2.24	4	4	8494573	8494573	GCF_003435025.1	QVIG00000000.1	s__Kitasatospora xanthocidicus	Kitasatospora xanthocidica	NBRC 13469	99.79	soil (South Korea)	SAMN09536585
strain NRRL B-1286	II	POP2	9.28528	72.763	99.47	2.89	505	505	127928	127928	GCF_000716885.1	JNWR00000000.1	s__Kitasatospora aureofaciens	Kitasatospora aureofaciens	ATCC 10762	99.65	missing	SAMN02645196
strain NRRL B-1817	II	POP2	9.34347	73.6411	99.47	2.02	138	138	241189	241189	GCF_000718025.1	JODS00000000.1	s__Kitasatospora purpeofusca	Kitasatospora purpeofusca	NRRL B-1817	100	missing	SAMN02645216
strain NRRL F-6131	II	POP2	9.13805	73.7789	99.47	2.02	207	207	117846	117846	GCF_000719695.1	JOHN00000000.1	s__Kitasatospora sp000719695	JOHN_s	NRRL F-6131	100	lake soil with Philodendrom oxycardium	SAMN02645482
strain NRRL ISP-5024	II	POP2	6.31299	72.9252	99.47	0.53	139	139	107132	107132	GCF_000717725.1	JOAY00000000.1	s__Kitasatospora novaecaesareae	Streptomyces novaecaesareae	NRRL B-1267	100	soil under orchid grass (Japan)	SAMN02645379
strain NRRL S-350	II	POP2	8.78315	73.047	99.47	1.23	253	253	124046	124046	GCF_000719705.1	JOHO00000000.1	s__Kitasatospora sp000719705	Streptomyces lactacystinicus	OM-6519	99.86	soil (Australia)	SAMN02645483
strain NRRL WC-3742	II	POP2	8.7447	72.8008	99.47	1.49	233	233	91579	91579	GCF_000720635.1	JOCF00000000.1	s__Kitasatospora sp000720635	Kitasatospora aureofaciens	ATCC 10762	99.1	soil (Argentina)	SAMN02645412
strain SF-557	II	POP2	8.77436	72.1479	99.47	2.98	19	19	6153183	6153183	GCF_009569385.1	WBOF00000000.1	-	Kitasatospora xanthocidica	NBRC 13469	99.44	soil (Japan)	SAMN12859417
strain TLI_053	II	POP2	9.90005	73.6267	99.47	2.54	1	1	9900053	9899953	GCF_900105395.1	NZ_LT629775.1	s__Kitasatospora sp900105395	JOHN_s	NRRL F-6131	99.59	missing	SAMN05216371
strain DSM 41649	III	POP3	7.87167	71.2229	100	3.25	1	1	7871666	7871666	GCF_007828955.1	VIVR00000000.1	-	Kitasatospora atroaurantiaca	NRRL B-24282	100	missing	SAMN11512374
strain MMS16-BH015	III	POP3	8.96386	72.7356	99.47	3.42	1	1	8963858	8963858	GCF_002943525.1	NZ_CP025394.1	s__Kitasatospora sp002943525	Kitasatospora atroaurantiaca	NRRL B-24282	99.58	gold mine (South Korea)	SAMN08022118
strain NRRL B-24484	III	POP3	8.86343	73.8088	99.47	1.75	186	186	140273	140273	GCF_000717715.1	JOAI00000000.1	s__Kitasatospora sp000717715	Kitasatospora paracochleata	IFO 14769	99.16	ocean water	SAMN02645363
strain OK780	III	POP3	8.80996	73.1069	99.47	1.32	3	3	8087570	8087570	GCF_002813365.1	PHUK00000000.1	s__Kitasatospora sp002813365	Kitasatospora paranensis	HKI 0190	99.5	missing	SAMN05444677
strain Root187	III	POP3	7.49424	71.4696	100	0.53	52	346	298930	45940	GCF_001429805.1	LMHX00000000.1	s__Kitasatospora sp001424875	-	-	-	root (Germany)	SAMN04155755
strain TLI_235	III	POP3	9.25477	73.0455	99.82	2.11	12	12	5539073	5539073	GCF_002300355.1	NSGV00000000.1	s__Kitasatospora sp002300355	Kitasatospora arboriphila	HKI 0189	99.64	missing	SAMN06272720
strain 1	IV	POP4	8.39909	73.2359	99.47	2.46	3	3	8173860	8173860	GCF_002754615.1	PEFQ00000000.1	s__Kitasatospora sp002754615	Kitasatospora cheerisanensis	KCTC 2395	99.72	missing	SAMN07621066
strain 4121.5	IV	POP4	8.32618	74.0439	100	2.89	3	3	5345381	5345381	GCF_002813165.1	PHTW00000000.1	s__Kitasatospora sp002813165	Kitasatospora cheerisanensis	KCTC 2395	99.51	missing	SAMN06272776
strain CB01950	IV	POP4	7.64864	72.8562	99.47	1.75	37	73	465598	234377	GCF_001905465.1	LISX00000000.1	s__Kitasatospora sp001905465	Kitasatospora griseola	JCM 3339	99.79	missing	SAMN03999379
strain CB02891	IV	POP4	8.07608	73.0599	99.47	1.75	33	38	379578	354875	GCF_002803145.1	NNBO00000000.1	s__Kitasatospora griseola	Kitasatospora griseola	JCM 3339	99.31	soil of mountain (China)	SAMN07346486
strain DSM 44780	IV	POP4	8.75973	73.9061	100	2.28	5	5	5867305	5867305	GCF_003751605.1	RJVJ00000000.1	s__Kitasatospora cineracea	Kitasatospora niigatensis	DSM 44781	100	missing	SAMN10363103
strain DSM 44781	IV	POP4	8.57825	74.0335	100	2.37	7	7	6240784	6240784	GCF_003814885.1	RKQG00000000.1	s__Kitasatospora cineracea	Kitasatospora niigatensis	DSM 44781	100	missing	SAMN10363102
strain KCTC 2395	IV	POP4	8.17427	73.5489	98.95	1.93	5	178	8021569	135632	GCF_000696185.1	JNBY00000000.1	s__Kitasatospora cheerisanensis	Kitasatospora cheerisanensis	KCTC 2395	100	soil (South Korea)	SAMN02796068
strain KM-6054	IV	POP4	8.78328	74.1975	100	3.6	1	1	8783278	8783278	GCF_000269985.1	NC_016109.1	s__Kitasatospora setae	Kitasatospora setae	KM-6054	100	missing	SAMD00060928
strain MF730-N6	IV	POP4	7.96616	72.7286	99.47	2.54	8	8	2590787	2590787	GCF_000836635.1	JXZB00000000.1	s__Kitasatospora griseola	Kitasatospora cheerisanensis	KCTC 2395	99.37	soil (Japan)	SAMN03324877
strain NA04385	IV	POP4	8.40074	74.0649	100	2.02	1	1	8400742	8400705	GCF_013364235.1	NZ_CP054919.1	-	Kitasatospora phosalacinea	NRRL B-16230	99.86	host: honey bee (China)	SAMN15090295
strain NRRL B-11411	IV	POP4	8.64318	73.9186	100	2.98	368	368	66847	66847	GCF_000721345.1	JOGH00000000.1	s__Kitasatospora cineracea	Kitasatospora phosalacinea	NRRL B-16230	99.51	missing	SAMN02645450
strain NRRL B-16228	IV	POP4	8.61695	74.132	100	2.54	340	340	69365	69365	GCF_000717185.1	JNYE00000000.1	s__Kitasatospora phosalacinea_A	Kitasatospora saccharophila	SK15	100	soil	SAMN02645305
strain NRRL B-16230	IV	POP4	7.62089	74.0711	99.47	2.02	227	227	89226	89226	GCF_000716545.1	JNWZ00000000.1	s__Kitasatospora phosalacinea	Kitasatospora phosalacinea	NRRL B-16230	100	soil	SAMN02645204
strain NRRL S-384	IV	POP4	8.12961	74.0795	100	1.49	372	372	82393	82393	GCF_000721625.1	JOJA00000000.1	s__Kitasatospora cineracea	JOJA_s	NRRL S-384	100	soil (Australia)	SAMN02645521
strain SolWspMP-SS2h	IV	POP4	7.5762	74.4558	99.47	1.75	71	75	236678	206383	GCF_003259315.1	QLLT00000000.1	s__Kitasatospora sp002813165	-	-	-	missing	SAMN02745809
-, information unavailable.
a, The data were calculated by CheckM.
b, The information of isolation source of each strain was obtained from NCBI BioSample database.
