# Supplementary material for: Comparative Genomic Insights Into the Taxonomic Classification, Diversity, and Secondary Metabolic Potentials of Kitasatospora, a Genus Closely Related to Streptomyces
Source: Front Microbiol. 2021 Jun 14;12:683814. doi: 10.3389/fmicb.2021.683814 (PMC8236941; doi:10.3389/fmicb.2021.683814)
Supplement: Supplementary Table 2 — COGs contributing most significantly (>0.05%, p < 0.01) to differences across genera. [file Table_2.XLSX]

## Sheet: Sheet1
Supplementary Table 2. COGs contributing most significantly (> 0.05%, p < 0.01) to differences across genera.
COG	Average number			Contribution (>0.05%)			p-values (< 0.01)			COG category	COG description
	Kitasatospora	Streptacidiphilus	Streptomyces	Kitasatospora-Streptacidiphilus	Kitasatospora-Streptomyces	Streptacidiphilus-Streptomyces	Kitasatospora-Streptacidiphilus	Kitasatospora-Streptomyces	Streptacidiphilus-Streptomyces
COG0183	5.35556	15.1667	12.9043	0.0527845	0.000732808	-	0.001	0.001	-	I	Acetyl-CoA acetyltransferase
COG0236	10.3333	4.33333	5.74609	0.000615843	0.000532375	-	0.001	0.001	-	I	Acyl carrier protein
COG0304	11.1778	6.75	7.42087	0.000592122	0.000511361	-	0.001	0.001	-	IQ	3-oxoacyl-(acyl-carrier-protein) synthase
COG0531	16.8444	22.3333	14.9148	-	-	0.00084642	-	-	0.006	E	Serine transporter YbeC, amino acid:H+ symporter family
COG0640	26.4	25.1667	19.0435	-	0.000916844	-	-	0.001	-	K	DNA-binding transcriptional regulator, ArsR family
COG0673	8.04444	11.0833	13.1617	-	0.000573348	-	-	0.008	-	R	Predicted dehydrogenase
COG0747	8.02222	5.25	10.3722	-	-	0.000513058	-	-	0.004	E	ABC-type transport system, periplasmic component
COG1020	13.5111	7.41667	9.75652	0.000824002	0.000747126	-	0.004	0.001	-	Q	EntF, seryl-AMP synthase component of non-ribosomal peptide synthetase
COG1024	9.57778	19.8333	16.0574	0.00101279	0.00067373	-	0.001	0.001	-	I	Enoyl-CoA hydratase/carnithine racemase
COG1051	24.2222	18	18.4139	0.00071256	0.000626536	-	0.001	0.001	-	F	ADP-ribose pyrophosphatase YjhB, NUDIX family
COG1082	3.28889	4.66667	8.43304	-	0.000518733	-	-	0.001	-	G	Sugar phosphate isomerase/epimerase
COG1131	29.6	35.6667	28.2852	-	-	0.000833673	-	-	0.002	V	ABC-type multidrug transport system, ATPase component
COG1132	11.9556	10.3333	16.3165	-	0.000511141	0.000605843	-	0.003	0.003	V	ABC-type multidrug transport system, ATPase and permease component
COG1136	17.0667	14	12.4226	-	0.000564583	-	-	0.001	-	M	ABC-type lipoprotein export system, ATPase component
COG1404	9.24444	4.5	11.0122	-	-	0.00063862	-	-	0.006	O	Serine protease, subtilisin family
COG1506	10.4444	12.75	7.59652	-	-	0.000514468	-	-	0.001	E	Dipeptidyl aminopeptidase/acylaminoacyl peptidase
COG1545	0.355556	5.58333	3.57565	0.0005167	-	-	0.001	-	-	R	Uncharacterized OB-fold protein, contains Zn-ribbon domain
COG1670	28.7333	23.9167	22	-	0.000758427	-	-	0.001	-	JO	Protein N-acetyltransferase, RimJ/RimL family
COG1680	15.1556	9.66667	11.6452	0.000623154	0.0005697	-	0.003	0.001	-	V	CubicO group peptidase, beta-lactamase class C family
COG1802	4.13333	5.66667	10.5652	-	-	0.000549458	-	-	0.001	K	DNA-binding transcriptional regulator, GntR family
COG1846	45.5778	52.1667	36.3339	-	-	0.00166873	-	-	0.001	K	DNA-binding transcriptional regulator, MarR family
COG1960	21.8889	36.0833	30.993	0.00140023	-	-	0.002	-	-	I	Acyl-CoA dehydrogenase related to the alkylation response protein AidB
COG2159	2.68889	8.58333	6.29565	0.000580788	-	-	0.001	-	-	G	5-carboxyvanillate decarboxylase LigW (lignin degradation), amidohydro domain
COG2172	13.6	15.4167	22.2887	-	0.000880629	-	-	0.001	-	T	Anti-sigma regulatory factor (Ser/Thr protein kinase)
COG2197	59.0667	52.3333	46.8904	-	0.00151092	-	-	0.001	-	TK	DNA-binding response regulator, NarL/FixJ family, contains REC and HTH domains
COG2310	9.28889	5.91667	12.807	-	-	0.000668283	-	-	0.001	T	Stress response protein SCP2
COG2771	13.5778	5.75	6.69391	0.000781036	0.000700492	-	0.001	0.001	-	K	DNA-binding transcriptional regulator, CsgD family
COG3227	5.84444	0.666667	4.20696	0.000508746	-	-	0.001	-	-	O	Zn-dependent metalloprotease (Neutral protease B)
COG3903	9.95556	13.4167	8.17391	-	-	0.000655677	-	-	0.001	R	Predicted ATPase
COG4221	11.7778	14.5	9.8487	-	-	0.000589758	-	-	0.006	C	NADP-dependent 3-hydroxy acid dehydrogenase YdfG
COG4934	4.68889	10.5833	1.59304	0.000619106	-	0.000891584	0.001	-	0.001	O	Serine protease, subtilase family
-, information unavailable.
