# Supplementary material for: Comparative Genomic Insights Into the Taxonomic Classification, Diversity, and Secondary Metabolic Potentials of Kitasatospora, a Genus Closely Related to Streptomyces
Source: Front Microbiol. 2021 Jun 14;12:683814. doi: 10.3389/fmicb.2021.683814 (PMC8236941; doi:10.3389/fmicb.2021.683814)
Supplement: Supplementary Table 3 — COGs contributing most significantly (>0.05%, p < 0.01) to differences across lineages within Kitasatospora. [file Table_3.XLSX]

## Sheet: Sheet1
Supplementary Table 3. COGs contributing most significantly (> 0.05%, p < 0.01) to differences across lineages within Kitasatospora.
COG	Average number				Contribution (>0.05%)						p-values (< 0.01)						COG category	COG description
	Lineage I	Lineage II	Lineage III	Lineage IV	Lineage I-Lineage II	Lineage I-Lineage III	Lineage I-Lineage IV	Lineage II-Lineage III	Lineage II-Lineage IV	Lineage III-Lineage IV	Lineage I-Lineage II	Lineage I-Lineage III	Lineage I-Lineage IV	Lineage II-Lineage III	Lineage II-Lineage IV	Lineage III-Lineage IV
COG0604	20	20.0556	17.5	15.6667	-	-	-	-	0.000515942	-	-	-	-	-	0.006	-	CR	NADPH:quinone reductase or related Zn-dependent oxidoreductase
COG0236	9.16667	8.22222	7.66667	14.4	-	-	-	-	0.000636464	-	-	-	-	-	0.001	-	I	Acyl carrier protein
COG0304	9.5	9.66667	8.33333	14.8	-	-	-	-	0.000596722	-	-	-	-	-	0.002	-	IQ	3-oxoacyl-(acyl-carrier-protein) synthase
COG0318	20.5	16.3333	17.5	22.2	-	-	-	-	0.000629161	-	-	-	-	-	0.001	-	I	O-succinylbenzoic acid-CoA ligase MenE or related acyl-CoA synthetase (AMP-forming)
COG0395	16.3333	15.2222	19.1667	20.6667	-	-	-	-	0.000817205	-	-	-	-	-	0.003	-	G	ABC-type glycerol-3-phosphate transport system, permease component
COG0444	8.83333	12.5	12.1667	15.2	-	-	0.000641944	-	-	-	-	-	0.001	-	-	-	EP	ABC-type dipeptide/oligopeptide/nickel transport system, ATPase component
COG0463	12.8333	12.8333	17.5	14.0667	-	0.000516471	-	0.000505695	-	-	-	0.004	-	0.001	-	-	M	Glycosyltransferase involved in cell wall bisynthesis
COG0596	41.3333	46.0556	34.3333	39.7333	-	-	-	0.00119496	-	-	-	-	-	0.001	-	-	HR	2-succinyl-6-hydroxy-2,4-cyclohexadiene-1-carboxylate synthase MenH and related esterases, alpha/beta hydrolase fold
COG1020	19.5	17	7.66667	9.26667	-	0.00137792	0.00126441	-	-	-	-	0.002	0.001	-	-	-	Q	EntF, seryl-AMP synthase component of non-ribosomal peptide synthetase
COG1051	25.5	25.2222	19	24.6	-	0.000664627	-	0.000639612	-	-	-	0.007	-	0.004	-	-	F	ADP-ribose pyrophosphatase YjhB, NUDIX family
COG1175	15.6667	14.6667	17.5	20.0667	-	-	-	-	0.000762003	-	-	-	-	-	0.003	-	G	ABC-type sugar transport system, permease component
COG1309	83.3333	93.8889	81.1667	94.2	-	-	0.00187372	-	-	-	-	-	0.009	-	-	-	K	DNA-binding protein, AcrR family, includes nucleoid occlusion protein SlmA
COG1366	5	5.22222	5.83333	11.4667	-	-	0.000713201	-	0.000679628	-	-	-	0.006	-	0.001	-	T	Anti-anti-sigma regulatory factor (antagonist of anti-sigma factor)
COG1396	35.8333	37	25.8333	32.4	-	-	-	0.00110466	-	-	-	-	-	0.001	-	-	K	Transcriptional regulator, contains XRE-family HTH domain
COG1595	34	37.7778	40.3333	42.2667	-	-	0.000904114	-	-	-	-	-	0.001	-	-	-	K	DNA-directed RNA polymerase specialized sigma subunit, sigma24 family
COG1609	13.8333	14.8889	20.1667	25.8	-	-	0.00130859	-	0.00123788	-	-	-	0.005	-	0.001	-	K	DNA-binding transcriptional regulator, LacI/PurR family
COG1653	16.3333	16.3333	21.5	21.3333	-	-	-	-	0.000754561	-	-	-	-	-	0.007	-	G	ABC-type glycerol-3-phosphate transport system, periplasmic component
COG1680	13.1667	18.2778	10.5	14.0667	-	-	-	0.000837482	-	-	-	-	-	0.008	-	-	V	CubicO group peptidase, beta-lactamase class C family
COG1960	20.6667	21.2778	26	21.4667	-	-	-	-	-	0.000544285	-	-	-	-	-	0.007	I	Acyl-CoA dehydrogenase related to the alkylation response protein AidB
COG2124	22.1667	27.6111	21.1667	21.2667	-	-	-	-	0.000731189	-	-	-	-	-	0.002	-	QV	Cytochrome P450
COG2197	56.6667	63.3333	49.5	58.7333	-	-	-	0.00145715	-	-	-	-	-	0.005	-	-	TK	DNA-binding response regulator, NarL/FixJ family, contains REC and HTH domains
COG2203	7.83333	8.88889	10	14	-	-	0.000618829	-	0.000511052	-	-	-	0.001	-	0.001	-	T	GAF domain
COG2208	33.6667	29.0556	39	41.6	-	-	-	-	0.00139318	-	-	-	-	-	0.001	-	TK	Phosphoserine phosphatase RsbU, regulator of sigma subunit
COG2226	36.3333	28.8889	30	26.6	0.00114827	-	0.0011887	-	-	-	0.001	-	0.001	-	-	-	H	Ubiquinone/menaquinone biosynthesis C-methylase UbiE/MenG
COG2801	3.16667	2.5	8	3.86667	-	-	-	0.000608281	-	-	-	-	-	0.003	-	-	X	Transposase InsO and inactivated derivatives
COG2963	1.83333	0.722222	6.33333	2.2	-	0.000540279	-	0.000579173	-	0.000518008	-	0.005	-	0.001	-	0.003	X	Transposase InsE and inactivated derivatives
COG3227	1.66667	6.77778	7	5.93333	0.000511794	0.000538024	-	-	-	-	0.001	0.001	-	-	-	-	O	Zn-dependent metalloprotease (Neutral protease B)
COG3293	5.83333	7.83333	25.5	14.2	-	0.00196211	-	0.00190753	-	-	-	0.002	-	0.002	-	-	X	Transposase
COG3321	18.8333	14.0556	4.33333	8.73333	-	0.0014992	0.0012209	-	-	-	-	0.002	0.002	-	-	-	Q	Acyl transferase domain in polyketide synthase (PKS) enzymes
COG3903	17.5	9.22222	7.66667	8.73333	0.000896007	0.00101946	0.000900152	-	-	-	0.001	0.001	0.001	-	-	-	R	Predicted ATPase
COG4585	31.6667	38.1111	28.1667	37.4	-	-	-	0.000989372	-	-	-	-	-	0.005	-	-	T	Signal transduction histidine kinase ComP
COG4934	10.1667	2.72222	5.16667	4.66667	0.000744551	0.000563407	0.000544615	-	-	-	0.001	0.004	0.001	-	-	-	O	Serine protease, subtilase family
COG4977	11.5	15	14.6667	9.86667	-	-	-	-	0.000523864	-	-	-	-	-	0.001	-	K	Transcriptional regulator GlxA, contains an amidase domain and an AraC-type DNA-binding HTH domain
COG5126	0.166667	2.44444	1.33333	5.8	-	-	0.000565734	-	-	-	-	-	0.001	-	-	-	T	Ca2+-binding protein, EF-hand superfamily
COG5297	3	3.88889	6.66667	8.13333	-	-	0.000531716	-	-	-	-	-	0.001	-	-	-	G	Cellulase/cellobiase CelA1
-, information unavailable.
